# Supplementary material for: Estrogen Related Receptor Alpha (ERRα) a Bridge between Metabolism and Adrenocortical Cancer Progression
Source: Cancers (Basel). 2022 Aug 11;14(16):3885. doi: 10.3390/cancers14163885 (PMC9406166; doi:10.3390/cancers14163885)
Supplement: Supplementary file 1 [file cancers-14-03885-s001.zip]

Archive with 5 entries (5 files):
- cancers-1797644-supplementray File S1.pdf
- Figure S1.tif
- Figure S2.tif
- Figure S3.tif
- Figure S4.tif
